# Supplementary material for: Long non-coding RNA FAM87A is associated with overall survival and promotes cell migration and invasion in gastric cancer
Source: Front Oncol. 2024 Sep 25;14:1448502. doi: 10.3389/fonc.2024.1448502 (PMC11461168; doi:10.3389/fonc.2024.1448502)
Supplement: Supplementary file 1 [file Table1.xlsx]

## Sheet: FAM87A_subnetwork_genelist
Table S1. Genes of FAM87A subnetwork for funcitonal enrichment
GeneSymbol
SHISA2
SLC39A1
QKI
PTGER3
GPC3
RITA1
ASTN1
MFAP3L
SOX5
BRINP2
RASSF8
ABCA2
MAGEL2
PPP3R1
HAS2
CAV1
CNTN1
KLHL4
GLE1
SPC25
CALU
HECTD2
MDGA2
ZFR
WDFY3
ZC3H12C
FGF7
IL1R1
PDZD2
RNF217
NTF3
YPEL4
VHL
SYT14
MAPK14
OSBPL10
MGAT5
DYNC1I1
DET1
WWC1
BSDC1
OLFML3
CYB561D1
PCDHA12
PCDHA11
SCUBE2
PCDHAC1
BOC
MYB
CD36
CHAF1A
E2F2
ARMCX2
HOXA10
ZDHHC15
SEMA5B
PDK4
PTPRD
TMEM183A
GHR
SPRED1
NSMF
CCND1
DCLK1
CDC25A
GFAP
MAP3K9
ADAMTS6
ILDR2
ZC2HC1A
EPB41L4B
MASP1
CSRNP1
RECK
BCL11B
AK4
RARB
SYT3
PARVA
CEP55
FGF14
FAM111A
RAI14
PLCXD3
ID1
BCHE
NFYB
MELK
GUCY1A2
CLDND1
GPR85
OSBPL6
EIF4G2
TBX18
SLC17A7
ALG6
AP1S1
LEPROT
PTTG1IP
ECM2
HECW1
GNAS
MORC3
PPP1R3B
ZBTB10
F5
WASF1
CREBZF
GJA1
CALML4
BTBD3
MMD
ERRFI1
CDK14
RBM47
CHN1
PJA2
CLDN11
ERBB4
TAOK1
AFF2
TUSC3
XKR6
PDGFD
SLITRK3
LRP8
TGFBR1
KCND2
PACRGL
SSBP2
FANCA
SUSD5
LRP12
SPIN2A
TCEAL7
FZD2
ZNF365
USF1
GPR173
DLX4
CLDN9
IQSEC3
OLFML2A
TMEM50B
SNCA
MYLIP
ZBTB7A
VASH2
MKNK2
MASTL
FRMD6
CAPN15
SLC45A4
RPS6KA4
GLIS3
L3MBTL3
DCBLD2
IL1RAP
CC2D1A
NPAS3
ZFPM2
NTNG1
CLIP4
RCCD1
ZNF823
PLA2R1
AKAP12
ANGPT2
OSBPL1A
KLF5
TGFB2
TMEM178A
LRAT
LOX
GRB10
E2F8
KBTBD2
GRIN2A
ARHGAP29
EFNA5
POLQ
PCDHB4
PGF
RPUSD1
KIF21B
DZIP1
ZNF562
ITGA6
EPDR1
KCNT2
IGSF11
CHRFAM7A
EHMT1
SERPINE1
SGPP2
KCNE4
ZNF354C
COL4A5
DHX15
VCAN
NAP1L3
DTNA
CALCR
PKIA
ANO4
TRIL
STON2
PNMA2
MICU3
TUSC2
DOK6
SEC23A
GLP2R
ARL8B
MAB21L2
FBN2
DOCK3
NTRK3
NRP1
FAAH2
MAP2
MNX1
RMI1
ACBD5
CUL4A
SPRY4
MID2
SENP7
SH3BGRL
DDIAS
TRPC1
ACKR3
