# Supplementary material for: Long non-coding RNA FAM87A is associated with overall survival and promotes cell migration and invasion in gastric cancer
Source: Front Oncol. 2024 Sep 25;14:1448502. doi: 10.3389/fonc.2024.1448502 (PMC11461168; doi:10.3389/fonc.2024.1448502)
Supplement: Supplementary file 2 [file Table2.xlsx]

## Sheet: STAD_corr
Table S2. Correlation between FAM87A and cells or cell markers in tumor microenvironment
Cell or cell marker	pvalue	correlation coefficient
B cell memory_CIBERSORT	1	0
B cell memory_CIBERSORT-ABS	1	0
B cell memory_XCELL	1	0
B cell naive_CIBERSORT	0.000203182	0.1751
B cell naive_CIBERSORT-ABS	0.000138189	0.18
B cell naive_XCELL	1	0
B cell plasma_CIBERSORT	1	0
B cell plasma_CIBERSORT-ABS	1	0
B cell plasma_XCELL	0.000973537	-0.1537
B cell_EPIC	1	0
B cell_MCPCOUNTER	1	0
B cell_QUANTISEQ	1	0
B cell_TIMER	1	0
B cell_XCELL	1	0
Cancer associated fibroblast_EPIC	0.00786224	0.1201
Cancer associated fibroblast_MCPCOUNTER	2.16e-05	0.202
Cancer associated fibroblast_XCELL	2.6e-06	0.2245
Class-switched memory B cell_XCELL	1	0
Common lymphoid progenitor_XCELL	1	0
Common myeloid progenitor_XCELL	1	0
Endothelial cell_EPIC	4.52e-10	0.2987
Endothelial cell_MCPCOUNTER	3.48e-08	0.2643
Endothelial cell_XCELL	8.34e-06	0.2124
Eosinophil_CIBERSORT	0.00192406	0.1435
Eosinophil_CIBERSORT-ABS	1	0
Eosinophil_XCELL	0.0293976	0.0941
Granulocyte-monocyte progenitor_XCELL	0.000812878	0.1563
Hematopoietic stem cell_XCELL	1.39e-06	0.2307
Macrophage M0_CIBERSORT	1	0
Macrophage M0_CIBERSORT-ABS	1	0
Macrophage M1_CIBERSORT	0.0133842	-0.1102
Macrophage M1_CIBERSORT-ABS	1	0
Macrophage M1_QUANTISEQ	8.43e-05	-0.1861
Macrophage M1_XCELL	0.00360441	-0.1335
Macrophage M2_CIBERSORT	1	0
Macrophage M2_CIBERSORT-ABS	0.00378361	0.1327
Macrophage M2_QUANTISEQ	0.000293528	0.1703
Macrophage M2_XCELL	1	0
Macrophage/Monocyte_MCPCOUNTER	1	0
Macrophage_EPIC	1	0
Macrophage_TIMER	2e-06	0.2271
Macrophage_XCELL	0.00764624	-0.1206
Mast cell activated_CIBERSORT	0.00209233	0.1422
Mast cell activated_CIBERSORT-ABS	1.11e-05	0.2093
Mast cell resting_CIBERSORT	1	0
Mast cell resting_CIBERSORT-ABS	1	0
Mast cell_XCELL	1	0
Monocyte_CIBERSORT	0.000966856	0.1538
Monocyte_CIBERSORT-ABS	0.000515384	0.1627
Monocyte_MCPCOUNTER	1	0
Monocyte_QUANTISEQ	1	0
Monocyte_XCELL	0.0284654	0.0948
Myeloid dendritic cell activated_CIBERSORT	1	0
Myeloid dendritic cell activated_CIBERSORT-ABS	1	0
Myeloid dendritic cell activated_XCELL	1	0
Myeloid dendritic cell resting_CIBERSORT	1	0
Myeloid dendritic cell resting_CIBERSORT-ABS	0.0333826	0.0913
Myeloid dendritic cell_MCPCOUNTER	0.000104281	0.1835
Myeloid dendritic cell_QUANTISEQ	4.37e-06	0.2192
Myeloid dendritic cell_TIMER	1	0
Myeloid dendritic cell_XCELL	1	0
NK cell activated_CIBERSORT	0.017879	-0.1045
NK cell activated_CIBERSORT-ABS	1	0
NK cell resting_CIBERSORT	1	0
NK cell resting_CIBERSORT-ABS	1	0
NK cell_EPIC	0.00197448	-0.1431
NK cell_MCPCOUNTER	1	0
NK cell_QUANTISEQ	0.0374697	0.0887
NK cell_XCELL	0.000768573	-0.1571
Neutrophil_CIBERSORT	1	0
Neutrophil_CIBERSORT-ABS	1	0
Neutrophil_MCPCOUNTER	0.00274786	0.1379
Neutrophil_QUANTISEQ	1	0
Neutrophil_TIMER	1	0
Neutrophil_XCELL	1	0
Plasmacytoid dendritic cell_XCELL	1.93e-06	-0.2275
T cell CD4+ (non-regulatory)_QUANTISEQ	0.00205236	0.1425
T cell CD4+ (non-regulatory)_XCELL	1	0
T cell CD4+ Th1_XCELL	5.7e-09	-0.2792
T cell CD4+ Th2_XCELL	7.11e-06	-0.2141
T cell CD4+ central memory_XCELL	1	0
T cell CD4+ effector memory_XCELL	1	0
T cell CD4+ memory activated_CIBERSORT	0.000143799	-0.1795
T cell CD4+ memory activated_CIBERSORT-ABS	0.000362182	-0.1675
T cell CD4+ memory resting_CIBERSORT	0.024978	0.0976
T cell CD4+ memory resting_CIBERSORT-ABS	0.000286937	0.1706
T cell CD4+ memory_XCELL	0.0364921	-0.0893
T cell CD4+ naive_CIBERSORT	1	0
T cell CD4+ naive_CIBERSORT-ABS	1	0
T cell CD4+ naive_XCELL	1	0
T cell CD4+_EPIC	0.00351769	0.1339
T cell CD4+_TIMER	0.0410603	0.0866
T cell CD8+ central memory_XCELL	0.000612622	-0.1603
T cell CD8+ effector memory_XCELL	5.85e-05	-0.1905
T cell CD8+ naive_XCELL	0.00439597	-0.1302
T cell CD8+_CIBERSORT	0.00281737	-0.1375
T cell CD8+_CIBERSORT-ABS	1	0
T cell CD8+_EPIC	1	0
T cell CD8+_MCPCOUNTER	1	0
T cell CD8+_QUANTISEQ	0.017614	-0.1048
T cell CD8+_TIMER	1	0
T cell CD8+_XCELL	0.0107286	-0.1144
T cell NK_XCELL	1	0
T cell follicular helper_CIBERSORT	0.00155053	-0.1468
T cell follicular helper_CIBERSORT-ABS	1	0
T cell gamma delta_CIBERSORT	1	0
T cell gamma delta_CIBERSORT-ABS	1	0
T cell gamma delta_XCELL	0.00133054	-0.1491
T cell regulatory (Tregs)_CIBERSORT	1	0
T cell regulatory (Tregs)_CIBERSORT-ABS	1	0
T cell regulatory (Tregs)_QUANTISEQ	1	0
T cell regulatory (Tregs)_XCELL	1	0
T cell_MCPCOUNTER	1	0
cytotoxicity score_MCPCOUNTER	0.000180759	-0.1766
immune score_XCELL	1	0
microenvironment score_XCELL	1	0
stroma score_XCELL	1.07e-06	0.2333
uncharacterized cell_EPIC	0.000681689	-0.1588
uncharacterized cell_QUANTISEQ	1	0
CD2	0.0873739	-0.0674
CD3D	0.0293326	-0.0938
CD3E	0.0814396	-0.0693
CD3G	0.224679	-0.0376
CD96	0.4062	-0.0118
SH2D1A	0.292137	-0.0272
CD6	0.486363	-0.0017
LCK	0.176791	-0.0461
CD8A	0.0258653	-0.0965
CD8B	0.0235232	-0.0985
PRF1	0.0189907	-0.1029
GZMM	0.238172	-0.0354
FLT3LG	0.0134492	0.1097
CD19	0.190159	0.0436
CD79A	0.46714	0.0041
BLK	0.011795	0.1122
TNFRSF17	0.283898	-0.0284
MS4A1	0.0384245	0.0878
CD209	0.18798	0.044
CD1E	0.00181119	0.1439
CD1A	0.033931	0.0906
CCL22	0.0956642	0.0649
IRF5	0.0707603	0.073
PTGS2	0.125207	0.0571
NOS2	0.486363	-0.0017
MRC1	0.0732537	0.0721
VSIG4	0.322532	0.0229
MS4A4A	0.148587	0.0518
CTLA4	0.380674	-0.0151
LTA	0.103062	-0.0628
CD38	0.232599	-0.0363
STAT1	0.080531	-0.0696
STAT4	0.00725085	0.1211
TBX21	0.0718603	-0.0726
IL13	0.011795	0.1122
GATA3	0.283216	0.0285
STAT6	0.124378	0.0573
FOXP3	0.318213	-0.0235
CCR8	0.0886632	0.067
STAT5B	5.63e-09	0.2783
CD84	0.154261	0.0506
CYBB	0.283216	0.0285
CD163	0.123141	0.0576
CD68	4.94e-05	-0.1918
SPN	0.382207	-0.0149
ATF2	0.000110657	0.1821
NUP107	0.386049	-0.0144
CD3D	0.0293326	-0.0938
IDO1	0.00078077	-0.1563
CIITA	0.182598	-0.045
CD3E	0.0814396	-0.0693
CCL5	0.00183501	-0.1437
GZMK	0.354158	0.0186
GZMB	3.91e-05	-0.1945
CD2	0.0873739	-0.0674
HLA-DRA	0.0557653	-0.079
CXCL12	1.28e-07	0.2521
IL2RG	0.00218548	-0.141
NKG7	0.00194572	-0.1428
HLA-E	0.00367283	-0.1327
CXCR6	0.0236359	-0.0984
LAG3	6e-05	-0.1895
TAGAP	0.131548	0.0556
CXCL10	0.000455264	-0.1638
STAT1	0.080531	-0.0696
